# Supplementary material for: Determining the Importance of the Stringent Response for Methicillin-Resistant Staphylococcus aureus Virulence In Vivo
Source: J Infect Dis. 2025 Aug 8;232(5):e753–64. doi: 10.1093/infdis/jiaf421 (PMC12614963; doi:10.1093/infdis/jiaf421)
Supplement: jiaf421_Supplementary_Data [file jiaf421_supplementary_data.zip]

Archive with 2 entries (2 files):
- SUPPLEMENTAL.pdf
- Supplemental_Table_S1.xlsx
