# Supplementary material for: Determining the Importance of the Stringent Response for Methicillin-Resistant Staphylococcus aureus Virulence In Vivo
Source: J Infect Dis. 2025 Aug 8;232(5):e753–64. doi: 10.1093/infdis/jiaf421 (PMC12614963; doi:10.1093/infdis/jiaf421)
Supplement: jiaf421_Supplementary_Data [file jiaf421_supplementary_data.zip › Supplemental_Table_S1.xlsx]

## Sheet: ppGpp vs WT H2O2
Old GeneID	new gene ID	logFC	AveExpr	t	P.Value	adj.P.Val	B	gene name	function
SAUSA300_0665	SAUSA300_RS03570	2.23382	3.02873	3.30351	0.00252312	0.0162642	-1.70527		GNAT family N-acetyl transferase
SAUSA300_2073	SAUSA300_RS11415	2.14666	5.82762	6.83585	1.25231e-07	1.13572e-05	7.5674		thymidine kinase
SAUSA300_2123	SAUSA300_RS11690	2.12423	-1.46695	2.94618	0.0061035	0.0324943	-2.24282
SAUSA300_1336	SAUSA300_RS07285	2.09615	5.2052	6.49789	3.19648e-07	2.27209e-05	6.67463		class I SAM- dependent RNA methyl transferase
SAUSA300_0563	SAUSA300_RS03015	2.07996	4.05208	6.07923	1.03421e-06	5.3333e-05	5.5745		uracil- DNA glycosylase
SAUSA300_1848	SAUSA300_RS10095	2.03745	4.26541	5.63932	3.59475e-06	0.000121207	4.36923		DUF42 domain-containing protein
SAUSA300_0572	SAUSA300_RS03060	2.01522	6.45032	5.0122	2.38923e-05	0.000462036	2.40566	mvk	mevalonate kinase activity
SAUSA300_1853	SAUSA300_RS10125	1.89843	1.10915	4.06975	0.000306606	0.00314989	0.323486		YfhH family protein
SAUSA300_0621	SAUSA300_RS03330	1.83833	7.1181	6.81429	1.32904e-07	1.16513e-05	7.46408		metal-dependent transcriptional regulator
SAUSA300_1500	SAUSA300_RS08190	1.82068	-1.92188	2.82051	0.00834166	0.040778	-2.49177		competence type IV pilus minor pilin ComGF
SAUSA300_0564	SAUSA300_RS03020	1.8193	4.07582	5.7285	2.79033e-06	9.65599e-05	4.59494		DUF5327 family protein
SAUSA300_0223	SAUSA300_RS01175	1.77242	1.5529	4.03741	0.000335396	0.00339265	0.169299		complement inhibitor SCIN family protein
SAUSA300_0663	SAUSA300_RS03560	1.76074	2.63287	3.75985	0.000726756	0.00612618	-0.643511		hypothetical protein
SAUSA300_0575	SAUSA300_RS03075	1.75927	3.26713	6.91501	1.00714e-07	1.05951e-05	7.82869		DUF145 domain-containing protein
SAUSA300_2024	SAUSA300_RS11130	1.74907	5.66134	4.71417	5.13947e-05	0.000814266	1.70446		anti-sigma factor antagonist
SAUSA300_0561	SAUSA300_RS02995	1.72912	0.991877	3.78791	0.000666518	0.00572857	-0.409662		hypothetical protein
SAUSA300_0325	SAUSA300_RS01730	1.71642	2.59194	3.91622	0.000470861	0.00440699	-0.248816		glycine cleavage system protein H
SAUSA300_0488	SAUSA300_RS02620	1.71459	4.04007	5.18189	1.32254e-05	0.000310561	3.07422	hpt	hypoxanthine phosphoribosyl transferase
SAUSA300_2471	SAUSA300_RS13710	1.7079	5.14102	5.18688	1.32165e-05	0.000310561	3.00058		PTS fructose transporter subunit IIC
SAUSA300_1627	SAUSA300_RS08875	1.69206	8.84547	5.54456	4.87268e-06	0.000145627	3.89089	infC	translation initiation factor activity
SAUSA300_1571	SAUSA300_RS08565	1.65092	2.83131	4.72237	4.89128e-05	0.000779641	1.9224		methyl transferase domain-containing protein
SAUSA300_1797	SAUSA300_RS09835	1.64548	2.02839	3.61205	0.00107415	0.00850747	-0.873304		helix-turn-helix transcriptional regulator
SAUSA300_0326	SAUSA300_RS01735	1.64183	4.69022	5.33367	8.58097e-06	0.000221139	3.46404		protein -ADP-ribose hydrolase
SAUSA300_0664	SAUSA300_RS03565	1.63022	5.6206	3.95662	0.000427004	0.00408371	-0.286994		hypothetical protein
SAUSA300_1022	SAUSA300_RS05500	1.62947	3.40758	4.9694	2.42298e-05	0.000465141	2.5431		hypothetical protein
SAUSA300_0826	SAUSA300_RS04460	1.60033	5.41626	3.57613	0.0012331	0.00940018	-1.32087		DUF72 domain-containing protein
SAUSA300_0969	SAUSA300_RS05210	1.59176	1.56994	3.73806	0.000763541	0.00639527	-0.560324	purS	phosphoribosyl formyl glycinamidine synthase subunit PurS
SAUSA300_0471	SAUSA300_RS02530	1.59024	6.05073	3.04992	0.0048715	0.0270297	-2.53194		Veg family protein
SAUSA300_2084	SAUSA300_RS11475	1.576	7.34332	4.26047	0.00019204	0.00227506	0.319855	coaW	pantothenate kinase activity
SAUSA300_0324	SAUSA300_RS01725	1.54945	5.62118	5.57802	4.27927e-06	0.000133982	4.07441		LLM class flavin- dependent oxidoreductase
SAUSA300_1873	SAUSA300_RS10245	1.5431	7.25034	8.0029	5.40811e-09	8.88959e-07	10.6139	murT	lipid II isoglutaminyl synthase subunit MurT
SAUSA300_0327	SAUSA300_RS01740	1.53666	4.10415	5.50028	5.33866e-06	0.000156008	3.99656		NAD- dependent deacetylase
SAUSA300_1344	SAUSA300_RS07330	1.52479	6.25227	5.86377	1.90142e-06	7.69343e-05	4.85829		DNA D domain-containing protein
SAUSA300_1091	SAUSA300_RS05915	1.51334	5.8971	3.16056	0.00371536	0.0220574	-2.43546	pyrR	bifunctional pyr operon transcriptional regulator/uracilphosphoribosyl transferase
SAUSA300_0573	SAUSA300_RS03065	1.51286	8.12605	5.5463	4.6834e-06	0.00014491	3.92933	mvaD	diphosphomevalonatede carboxylase activity
SAUSA300_1358	SAUSA300_RS07405	1.50905	4.6863	4.60191	6.88245e-05	0.00102265	1.48126	ndk	nucleoside-diphosphate kinase
SAUSA300_0464	SAUSA300_RS02490	1.5046	3.56956	6.40971	4.08867e-07	2.56029e-05	6.4718		tRNA 1(Val)(adenine(37)-N6)-methyl transferase
SAUSA300_1710	SAUSA300_RS09340	1.4957	7.55939	8.75408	7.81282e-10	2.77393e-07	12.522		alpha/beta hydrolase
SAUSA300_1516	SAUSA300_RS08275	1.49326	5.36725	4.75324	4.48082e-05	0.000722978	1.80532		metal ABC transporter ATP-binding protein
SAUSA300_1770	SAUSA300_RS09690	1.49219	1.94815	4.38695	0.00012627	0.00161209	1.07746		hypothetical protein
SAUSA300_1854	SAUSA300_RS10130	1.48888	4.6528	3.46688	0.00161026	0.0115081	-1.54295	recX	recombination regulator
SAUSA300_2470	SAUSA300_RS13705	1.46874	3.40901	5.12217	1.56794e-05	0.000349465	2.93642	sdaAB	L-serine ammonia-lyase activity
SAUSA300_0970	SAUSA300_RS05215	1.46577	6.12899	4.14131	0.000256462	0.00274185	0.0885774	purQ	phosphoribosyl formyl glycinamidine synthase activity
SAUSA300_1334	SAUSA300_RS07270	1.4574	5.08415	3.01482	0.00534713	0.0291158	-2.73123		PepSY domain-containing protein
SAUSA300_0967	SAUSA300_RS05200	1.44046	5.4695	4.93358	2.68313e-05	0.000500313	2.29656	purK	phosphoribosyl aminoimidazole carboxylase activity
SAUSA300_1688	SAUSA300_RS09225	1.43709	6.42172	4.89611	2.98508e-05	0.000537723	2.15312		YtpR family tRNA -binding protein
SAUSA300_2095	SAUSA300_RS11540	1.42859	4.75542	4.94643	2.58679e-05	0.000489443	2.45142		hypothetical protein
SAUSA300_1086	SAUSA300_RS05885	1.41805	8.22865	5.65309	3.45684e-06	0.000118071	4.22984		DivIVA domain-containing protein
SAUSA300_2647	SAUSA300_RS14695	1.41036	2.56909	3.22432	0.00299957	0.0184751	-1.93245	rnpA	ribonucleaseP activity
SAUSA300_0686	SAUSA300_RS03685	1.39932	5.66838	5.45565	6.06209e-06	0.00016961	3.78859	nagA	N-acetylglucosamine-6-phosphate deacetylase activity
SAUSA300_0959	SAUSA300_RS05155	1.39727	4.79387	4.59958	6.92795e-05	0.00102362	1.39901	fmtA	teichoic acid D-Ala esterase
SAUSA300_1476	SAUSA300_RS08055	1.39019	5.76653	6.47307	3.42561e-07	2.31009e-05	6.55707	accB	acetyl-CoA carboxylase activity
SAUSA300_2083	SAUSA300_RS11465	1.37513	5.67301	5.36962	7.74534e-06	0.000210003	3.51959		GNAT family N-acetyl transferase
SAUSA300_2399	SAUSA300_RS13285	1.36759	5.88918	3.68464	0.000894469	0.00737446	-1.05256		ATP-binding cassette domain-containing protein
SAUSA300_0832	SAUSA300_RS04490	1.36381	4.77019	3.00323	0.00532902	0.0290774	-2.59007		DUF86 domain-containing protein
SAUSA300_0574	SAUSA300_RS03070	1.36331	8.30927	6.39346	4.27879e-07	2.61703e-05	6.28721		phosphomevalonate kinase
SAUSA300_0197	SAUSA300_RS01040	1.35437	7.06852	5.73492	2.73992e-06	9.608e-05	4.47623		sce7726 family protein
SAUSA300_1114	SAUSA300_RS06030	1.3541	6.52016	4.81399	3.77047e-05	0.000635663	1.9321	rsgA	GTPase
SAUSA300_0404	SAUSA300_RS02165	1.35176	1.44531	4.17333	0.000229799	0.00250776	0.552225		superantigen-like protein SSL1
SAUSA300_1554	SAUSA300_RS08470	1.35047	3.14107	4.84193	3.48257e-05	0.000602576	2.20949	yhbY	RNA binding
SAUSA300_0801	SAUSA300_RS04325	1.33682	1.76396	3.40924	0.00184683	0.0128496	-1.35844	seq	staphylococcal entero toxin type Q
SAUSA300_0355	SAUSA300_RS01885	1.32852	8.6117	3.61922	0.00110092	0.00861735	-1.38306		acetyl-CoA C-acetyl transferase
SAUSA300_2078	SAUSA300_RS11440	1.3278	8.09143	8.24749	2.85763e-09	6.83234e-07	11.2367		UDP-N-acetyl glucosamine1- carboxyvinyl transferase
SAUSA300_0694	SAUSA300_RS03725	1.32515	5.22316	5.38122	7.49367e-06	0.000205295	3.56796		hypothetical protein
SAUSA300_2022	SAUSA300_RS11120	1.3129	8.23216	5.91597	1.6402e-06	7.0964e-05	4.96814	sigB	DNA -templated transcription initiation
SAUSA300_2637	SAUSA300_RS14645	1.31128	1.7718	3.86645	0.000537544	0.00482506	-0.250014		hypothetical protein
SAUSA300_1895	SAUSA300_RS10370	1.30882	5.97388	4.58754	7.16807e-05	0.00105319	1.3102		nitric oxide synthase oxygenase
SAUSA300_2641	SAUSA300_RS14665	1.30809	1.85187	2.71232	0.0108646	0.0484305	-2.9886		DUF3147 family protein
SAUSA300_1039	SAUSA300_RS05595	1.29237	3.1637	3.21424	0.00307908	0.0188325	-1.99302	rnhC	RNA - DNA hybridribonuclease activity
SAUSA300_1040	SAUSA300_RS05600	1.29026	4.20107	5.03879	1.98848e-05	0.000418375	2.68642	zapA	cell division protein
SAUSA300_0968	SAUSA300_RS05205	1.28947	3.37432	2.76887	0.00951457	0.0442108	-3.06421	purC	phosphoribosyl aminoimidazolesuccino carboxamide synthase activity
SAUSA300_1153	SAUSA300_RS06245	1.28029	4.91593	4.9263	2.73936e-05	0.000500313	2.32997		isoprenyl transferase
SAUSA300_1546	SAUSA300_RS08430	1.28011	3.58468	3.64347	0.000986813	0.0079611	-1.0052	holA	DNA -directed DNA polymerase activity
SAUSA300_1241	SAUSA300_RS06740	1.2784	4.69997	4.34195	0.000143303	0.00177025	0.720711		CcdC family protein
SAUSA300_1514	SAUSA300_RS08265	1.26232	3.03505	3.44335	0.00168708	0.0118825	-1.45244		Fur family transcriptional regulator
SAUSA300_0830	SAUSA300_RS04480	1.26083	2.33662	3.08404	0.00430526	0.0246149	-2.22376		YutD family protein
SAUSA300_2559	SAUSA300_RS14240	1.2594	6.35286	5.49263	5.45623e-06	0.000157691	3.82195	nsaR	nisin susceptibility-associated two-component system response regulator
SAUSA300_1876	SAUSA300_RS10265	1.25925	7.07728	6.58603	2.50095e-07	1.91456e-05	6.82644	dinB	DNA repair
SAUSA300_2096	SAUSA300_RS11545	1.25669	4.98195	3.10587	0.00409459	0.023697	-2.3819		typeI phosphomannose isomerase catalytic subunit
SAUSA300_0465	SAUSA300_RS02495	1.23845	2.33654	4.17884	0.000226292	0.00249016	0.467355		GIY-YIG nuclease family protein
SAUSA300_1605	SAUSA300_RS08740	1.21872	6.39637	6.55932	2.69382e-07	1.96799e-05	6.77121	mreC	rods hape-determining protein
SAUSA300_0396	SAUSA300_RS02115	1.21411	0.457728	3.4128	0.00182948	0.0127627	-1.32133		superantigen-like protein SSL2
SAUSA300_1558	SAUSA300_RS08490	1.21377	4.85637	3.43169	0.00175643	0.0123184	-1.70599	mtnN	adenosyl homocysteine nucleosidase activity
SAUSA300_1577	SAUSA300_RS08595	1.19796	3.65099	3.95218	0.000424559	0.00407514	-0.16744		tetra tricopeptide repeat protein
SAUSA300_1980	SAUSA300_RS10875	1.19029	5.44375	4.84667	3.43591e-05	0.000598439	2.06826		GNAT family N-acetyl transferase
SAUSA300_1295	#N/A	1.18284	8.5635	3.49586	0.00149229	0.0108418	-1.68159
SAUSA300_2272	SAUSA300_RS12560	1.17915	7.08916	5.06725	1.83358e-05	0.000395271	2.60153		SRPBCC domain-containing protein
SAUSA300_2530	SAUSA300_RS14035	1.17499	4.41088	5.06033	1.87008e-05	0.000399862	2.6993		TetR/AcrR family transcriptional regulator
SAUSA300_1181	SAUSA300_RS06385	1.17022	3.76757	3.63105	0.00102049	0.00818255	-1.00823		TIGR282 family metallophosphoesterase
SAUSA300_0906	SAUSA300_RS04875	1.16975	4.4122	4.47865	9.75133e-05	0.00137144	1.09043		hypothetical protein
SAUSA300_1444	SAUSA300_RS07885	1.16973	5.97204	5.5348	4.83909e-06	0.000145627	3.95225	scpB	chromosome segregation
SAUSA300_0526	SAUSA300_RS02815	1.15616	5.8489	4.08475	0.000294091	0.00303318	-2.85206e-05		class I SAM- dependent methyl transferase
SAUSA300_2004	SAUSA300_RS11020	1.1536	2.76257	3.30382	0.00243781	0.0160241	-1.74436	tsaB	tRNA modification
SAUSA300_1872	SAUSA300_RS10240	1.14898	6.58767	6.00519	1.27455e-06	6.20751e-05	5.23922		type1 glutamine amido transferase
SAUSA300_2072	SAUSA300_RS11410	1.14792	7.31523	5.50193	5.31365e-06	0.000156008	3.8191	prfA	translation altermination
SAUSA300_0722	SAUSA300_RS03890	1.14777	7.44391	7.79436	9.37148e-09	1.44982e-06	10.0683	murB	UDP-N-acetylmuramate dehydrogenase
SAUSA300_2077	SAUSA300_RS11435	1.14681	6.85232	4.305	0.000158972	0.00193563	0.50707		helix-turn-helix domain-containing protein
SAUSA300_0741	SAUSA300_RS04000	1.1466	8.2617	5.9879	1.33835e-06	6.28547e-05	5.15961	uvrB	nucleotide-excisionrepair
SAUSA300_1550	SAUSA300_RS08450	1.14183	5.95411	2.99836	0.00540773	0.0292888	-2.77669		class I SAM- dependent methyl transferase
SAUSA300_1119	SAUSA300_RS06055	1.13341	8.39942	3.53034	0.00135522	0.0100665	-1.58135	fakA	fatty acid kinase catalytic subunit
SAUSA300_1624	SAUSA300_RS08855	1.13305	3.20955	2.93817	0.00622721	0.0329528	-2.63572		NUDIX domain-containing protein
SAUSA300_1109	SAUSA300_RS06005	1.12742	6.23619	5.14855	1.45439e-05	0.000326927	2.86991	fmt	methionyl-tRNA aminoacylation
SAUSA300_1339	SAUSA300_RS07300	1.12124	6.45538	3.86993	0.000532426	0.00481196	-0.641314		YppE family protein
SAUSA300_1555	SAUSA300_RS08475	1.11976	5.60192	5.30989	9.1825e-06	0.00022783	3.33717	aroE	chorismate biosynthetic process
SAUSA300_1858	SAUSA300_RS10150	1.1123	5.64219	6.33307	5.06668e-07	2.96119e-05	6.19846	yfkAB	iron sulfur cluster binding
SAUSA300_0328	SAUSA300_RS01745	1.11141	4.50422	4.13162	0.000258135	0.00274856	0.207863		lipoate-- protein ligase
SAUSA300_1515	SAUSA300_RS08270	1.11099	6.26931	4.12038	0.000266345	0.0028132	0.0348189		metal ABC transporter permease
SAUSA300_2622	SAUSA300_RS14570	1.10362	5.55088	4.34179	0.00014337	0.00177025	0.672334		rhodanese-related sulfur transferase
SAUSA300_0046	SAUSA300_RS00245	1.10311	8.16934	5.74026	2.69875e-06	9.5915e-05	4.46757		hypothetical protein
SAUSA300_2042	SAUSA300_RS11235	1.08623	3.06754	3.88753	0.000507297	0.00465827	-0.349761		heavymetal-associated domain-containing protein
SAUSA300_0554	SAUSA300_RS02955	1.08404	5.73718	6.0419	1.14905e-06	5.81153e-05	5.36287	nagB	glucosamine-6-phosphatedeaminase activity
SAUSA300_1553	SAUSA300_RS08465	1.07951	5.39985	5.05545	1.89631e-05	0.000402201	2.6447	nadD	NAD biosynthetic process
SAUSA300_1373	SAUSA300_RS07500	1.07528	2.66337	3.44275	0.00168976	0.0118825	-1.42512		ferredoxin
SAUSA300_0198	SAUSA300_RS01045	1.07168	7.37962	5.02539	2.06587e-05	0.000431209	2.48606		sce7725 family protein
SAUSA300_1551	SAUSA300_RS08455	1.06842	2.74265	3.24322	0.00285574	0.0177556	-1.89388	rsfS	negative regulation of translation
SAUSA300_1369	SAUSA300_RS07475	1.06289	7.44867	5.85184	1.96676e-06	7.83723e-05	4.7907	ypdA	bacillithiol disulfide reductase
SAUSA300_1054	SAUSA300_RS05685	1.06187	3.58982	3.29841	0.00247258	0.016157	-1.83782		hypothetical protein
SAUSA300_0982	SAUSA300_RS05285	1.05639	8.78803	5.80943	2.21792e-06	8.45381e-05	4.66115		hypothetical protein
SAUSA300_1198	SAUSA300_RS06470	1.05625	4.95357	3.62456	0.00103852	0.00827668	-1.17113	hflX	GTPAse
SAUSA300_1557	SAUSA300_RS08485	1.04764	4.8568	4.21796	0.000202862	0.00234245	0.362314		YqeG family HADIIIA-type phosphatase
SAUSA300_0415	SAUSA300_RS02225	1.04016	1.53172	2.88026	0.00719536	0.0365324	-2.52414	lpl6	tandem-type lipo protein Lpl6
SAUSA300_2599	SAUSA300_RS14450	1.03513	5.65902	3.96211	0.000413084	0.00399416	-0.323759	icaR	ica operon transcriptional regulator
SAUSA300_1335	SAUSA300_RS07280	1.03354	4.39333	4.2175	0.000203126	0.00234245	0.44408		DUF4889 domain-containing protein
SAUSA300_1442	SAUSA300_RS07875	1.03242	8.36746	5.47425	5.74941e-06	0.00016349	3.71973	srrA	two-component systemresponse regulator
SAUSA300_0466	SAUSA300_RS02500	1.02823	4.77223	4.50971	8.93272e-05	0.0012788	1.1736	rsmI	rRNA 2'-O-methylation
SAUSA300_0569	SAUSA300_RS03045	1.01394	7.61611	4.80152	3.90654e-05	0.000646176	1.8571	hemQ	hemeB biosynthetic process
SAUSA300_1510	SAUSA300_RS08245	1.00952	6.0641	3.76161	0.000716107	0.00607536	-0.869402		5-formyltetrahydrofolatecyclo-ligase
SAUSA300_0199	SAUSA300_RS01050	1.00907	6.30561	4.10904	0.000274886	0.00286885	0.0216071		RES domain-containing protein
SAUSA300_1138	SAUSA300_RS06160	1.00677	10.5202	4.15508	0.000241802	0.00261703	0.0826186	sucC	tri carboxylicacidcycle
SAUSA300_1085	SAUSA300_RS05880	1.00136	4.8479	4.42886	0.000112214	0.00149052	0.954672		RNA -binding protein
SAUSA300_1165	SAUSA300_RS06305	1.00005	7.61543	4.52136	8.64343e-05	0.00124902	1.07975	ribF	FMNadenylyl transferase activity
SAUSA300_2454	SAUSA300_RS13610	-1.005	5.20399	-3.29446	0.00249828	0.0162054	-1.98311		ABC transporterpermease
SAUSA300_1370	SAUSA300_RS07485	-1.01263	11.2138	-5.0143	2.13217e-05	0.000438093	2.45525	ebpS	elastin-binding protein
SAUSA300_1589	SAUSA300_RS08660	-1.02277	5.74726	-5.10116	1.66468e-05	0.000364841	2.75014	dtd	aminoacyl-tRNA hydrolase activity
SAUSA300_0652	SAUSA300_RS03495	-1.0283	5.73485	-5.59955	4.02509e-06	0.000130691	4.14467		Bax inhibitor-1 family protein
SAUSA300_2384	SAUSA300_RS13185	-1.03843	5.53863	-5.30114	9.41435e-06	0.0002314	3.31977		sodium:protonantiporter
SAUSA300_0977	SAUSA300_RS05250	-1.04445	4.4255	-3.9782	0.000395127	0.00384883	-0.245539	ecfT	energy-coupling factor transporter transmembrane protein
SAUSA300_2577	SAUSA300_RS14335	-1.06257	7.63269	-2.78902	0.0091962	0.0432666	-3.36753	manA	mannose-6-phosphateisomerase activity
SAUSA300_0539	SAUSA300_RS02880	-1.0705	8.57221	-7.18626	4.79681e-08	6.00744e-06	8.44467		branched-chain aminoacid amino transferase
SAUSA300_0209	SAUSA300_RS01100	-1.07388	5.55203	-3.50119	0.00144622	0.0106511	-1.51907		maltodextrin ABC transporter substrate-binding protein
SAUSA300_0177	SAUSA300_RS00930	-1.07535	7.34741	-3.89182	0.000501347	0.00462646	-0.613382		acyl-CoA/acyl-ACP dehydrogenase
SAUSA300_0056	SAUSA300_RS00290	-1.07562	2.70535	-2.91857	0.00654018	0.0338596	-2.63921		DUF1643 domain-containing protein
SAUSA300_0347	SAUSA300_RS01840	-1.09018	4.57441	-3.44589	0.00167575	0.0118473	-1.60417	tatC	protein secretion
SAUSA300_2407	SAUSA300_RS13330	-1.09711	2.26579	-3.1263	0.00386367	0.0227835	-2.07753		ABC transporterATP-binding protein
SAUSA300_1671	SAUSA300_RS09125	-1.1008	5.93859	-5.39678	7.16876e-06	0.000198461	3.58337		HAD family hydrolase
SAUSA300_2497	SAUSA300_RS13870	-1.10258	7.20989	-5.75502	2.58803e-06	9.324e-05	4.52118		amino transferaseclass I/II-fold pyridoxalphosphate- dependent enzyme
SAUSA300_2268	SAUSA300_RS12540	-1.10694	2.56684	-3.32817	0.00228697	0.0152658	-1.63149		bile acid:sodium symporter family protein
SAUSA300_2576	SAUSA300_RS14330	-1.11222	8.64234	-3.61504	0.00107718	0.00850747	-1.37344		PTS fructose transportersubunit II ABC
SAUSA300_0187	SAUSA300_RS00980	-1.1143	1.59955	-3.85586	0.000553397	0.00493368	-0.287307	rocD	ornithine--oxo-acid transaminase
SAUSA300_2422	SAUSA300_RS13410	-1.12594	7.19945	-6.13385	8.86658e-07	4.759e-05	5.57553		SDR family oxidoreductase
SAUSA300_2608	SAUSA300_RS14500	-1.12712	4.20392	-3.10218	0.00411015	0.023697	-2.39207	hisH	histidine biosynthetic process
SAUSA300_0443	SAUSA300_RS02370	-1.12828	3.48043	-5.00899	2.16464e-05	0.00043967	2.61668		YibE/F family protein
SAUSA300_2381	SAUSA300_RS13170	-1.1289	7.93054	-4.50527	9.04535e-05	0.00128591	1.0182		C39 family peptidase
SAUSA300_0188	SAUSA300_RS00985	-1.1339	7.44373	-6.16118	8.2102e-07	4.4985e-05	5.66196	brnQ	branched-chain aminoacid transmembrane transporter activity
SAUSA300_2114	SAUSA300_RS11645	-1.13811	7.19478	-4.36774	0.000133282	0.00168525	0.672959	rocF	arginase activity
SAUSA300_2389	SAUSA300_RS13225	-1.1473	6.38256	-4.44397	0.000107536	0.00145036	0.910918		MFS transporter
SAUSA300_1976	SAUSA300_RS10855	-1.15436	6.0927	-4.65868	5.85984e-05	0.000896011	1.5234		ArgE/DapE family deacylase
SAUSA300_0170	SAUSA300_RS00895	-1.15843	9.78647	-3.5961	0.00113673	0.00879292	-1.41982		aldehyde dehydrogenase family protein
SAUSA300_1590	SAUSA300_RS08665	-1.15987	7.84625	-6.89078	1.0765e-07	1.08159e-05	7.64884		bifunctional (p)ppGppsynthetase/pyrophosphohydrolase
SAUSA300_1233	SAUSA300_RS06685	-1.16186	8.63483	-5.76266	2.53256e-06	9.25086e-05	4.52631	rpmG	structural constituent of ribosome
SAUSA300_0176	SAUSA300_RS00925	-1.16467	6.28056	-3.8418	0.00057514	0.0051102	-0.693492		ABC transporter permease
SAUSA300_0373	SAUSA300_RS01985	-1.18091	4.64315	-5.34827	8.23127e-06	0.000216482	3.49142		helix-turn-helix transcriptional regulator
SAUSA300_2631	SAUSA300_RS14615	-1.18363	5.06402	-5.87421	1.84602e-06	7.69343e-05	4.9324		arylamineN-acetyl transferase
SAUSA300_1681	SAUSA300_RS09180	-1.1846	4.92672	-3.81327	0.000621874	0.00548835	-0.584889	acuC	acetoin utilization protein
SAUSA300_2274	SAUSA300_RS12570	-1.18868	3.91716	-4.9922	2.27067e-05	0.00044236	2.56678		hypothetical protein
SAUSA300_2607	SAUSA300_RS14495	-1.1951	4.566	-3.04532	0.0047771	0.0267314	-2.55037	hisA	1-(5-phosphoribosyl)-5-((5-phosphoribosylamino)methylideneamino)imidazole-4- carboxamide isomerase
SAUSA300_1677	SAUSA300_RS09160	-1.23456	8.09196	-5.26535	1.04254e-05	0.000253878	3.14517	harA	haptoglobin-binding heme uptake protein
SAUSA300_2510	SAUSA300_RS15635	-1.23549	3.73254	-5.58469	4.19887e-06	0.000133982	4.18561		hypothetical protein
SAUSA300_1985	SAUSA300_RS10915	-1.23787	6.98771	-5.93311	1.56254e-06	7.08532e-05	5.03766		SdrH family protein
SAUSA300_0310	SAUSA300_RS01655	-1.24311	6.92557	-5.81291	2.19614e-06	8.45381e-05	4.67908		PTS sugar transporter subunit IIC
SAUSA300_0952	SAUSA300_RS05115	-1.24566	4.82701	-5.15411	1.43153e-05	0.000324562	2.96265		amino transferaseclass I/II-foldpyridoxal phosphate- dependent enzyme
SAUSA300_0228	SAUSA300_RS01210	-1.26308	5.11046	-3.24627	0.00283315	0.0176988	-1.97572		class I adenylate-forming enzyme family protein
SAUSA300_1669	SAUSA300_RS09110	-1.26667	5.36284	-7.10997	5.90483e-08	7.05896e-06	8.31704		alanine--glyoxylateamino transferase family protein
SAUSA300_1231	SAUSA300_RS06675	-1.27984	6.86391	-5.35139	8.1584e-06	0.000216482	3.42628		amino acid transmembrane transporter activity
SAUSA300_0934	SAUSA300_RS05020	-1.28136	1.52999	-2.87286	0.00732884	0.037067	-2.52542		bacteriocin-associated integral membrane family protein
SAUSA300_2616	SAUSA300_RS14540	-1.29002	3.57536	-3.46659	0.00158601	0.0114239	-1.29966		energy-coupling factor transporter transmembrane component T
SAUSA300_0796	SAUSA300_RS04300	-1.29855	5.55396	-5.01494	2.12826e-05	0.000438093	2.53013		methionine ABC transporter ATP-binding protein
SAUSA300_2405	SAUSA300_RS13320	-1.30621	3.97491	-3.45899	0.00162335	0.0115389	-1.521	lnsB	CPBP family lipo protein N-acylation protein
SAUSA300_0848	SAUSA300_RS04580	-1.32882	3.40849	-2.92029	0.00657462	0.0339044	-2.81088		FAD/NAD(P)-binding protein
SAUSA300_2466	SAUSA300_RS13675	-1.33094	2.06828	-4.92756	2.72956e-05	0.000500313	2.48851		peptide ABC transporter permease
SAUSA300_2160	SAUSA300_RS11905	-1.33279	2.87573	-5.53932	4.77735e-06	0.000145627	4.1307		MerR family transcriptional regulator
SAUSA300_1901	SAUSA300_RS10410	-1.33684	8.26258	-7.6122	1.52144e-08	2.22299e-06	9.58179		aldehyde dehydrogenase
SAUSA300_2610	SAUSA300_RS14510	-1.34246	3.86416	-2.93272	0.00636768	0.033494	-2.75671		histidinol-phosphate transaminase
SAUSA300_2087	SAUSA300_RS11490	-1.34727	5.24856	-6.42552	3.91194e-07	2.50936e-05	6.44589		M2 family metallopeptidase
SAUSA300_1668	SAUSA300_RS09105	-1.34882	6.42127	-5.33802	8.47517e-06	0.00022069	3.38329		OsmC family protein
SAUSA300_0914	SAUSA300_RS04915	-1.35748	5.52306	-3.37859	0.00201733	0.0137534	-1.70612		aminoacid:sodium symporter activity
SAUSA300_0129	SAUSA300_RS00670	-1.36316	10.4103	-4.36726	0.000135966	0.00170282	0.640796		(S)-acetoin forming diacetyl reductase
SAUSA300_0202	SAUSA300_RS01065	-1.37485	2.90259	-3.11701	0.00395686	0.0232289	-2.08259		ABC transporter permease
SAUSA300_0011	SAUSA300_RS00060	-1.39099	2.77944	-3.67355	0.000909704	0.00746062	-0.781058		AzlD domain-containing protein
SAUSA300_0175	SAUSA300_RS00920	-1.39122	5.5024	-5.91575	1.64122e-06	7.0964e-05	5.0363		ABC transportersubstrate-binding protein
SAUSA300_0612	SAUSA300_RS03285	-1.40134	0.850354	-2.9104	0.00667502	0.0342877	-2.49008	mnhC2	Na+/H+antiporter Mnh2 subunit C
SAUSA300_1256	SAUSA300_RS06825	-1.40305	4.26107	-5.57974	4.25834e-06	0.000133982	4.16851	msrA	peptide-methionine(S)-S-oxidereductase activity
SAUSA300_0173	SAUSA300_RS00910	-1.41154	5.00732	-7.04416	7.06785e-08	7.74518e-06	8.14061		DUF4242 domain-containing protein
SAUSA300_1005	SAUSA300_RS05410	-1.41475	5.52056	-8.09917	4.20347e-09	8.67791e-07	10.8863		transmembrane transporter activity
SAUSA300_1670	SAUSA300_RS09115	-1.41642	5.62444	-5.79485	2.31152e-06	8.5624e-05	4.75474	serA	phosphoglycerate dehydrogenase activity
SAUSA300_0442	SAUSA300_RS02365	-1.42396	5.59784	-6.18377	7.70458e-07	4.31129e-05	5.75773		YibE/F family protein
SAUSA300_1225	SAUSA300_RS06640	-1.42696	3.28323	-3.54772	0.00127695	0.00965051	-1.16586		aspartate kinase
SAUSA300_1679	SAUSA300_RS09170	-1.4463	8.29179	-4.46046	0.000104994	0.00142337	0.9089	acsA	acetate--CoA ligase
SAUSA300_1232	SAUSA300_RS06680	-1.47774	10.4723	-8.06417	4.60611e-09	8.67791e-07	10.7673		catalase
SAUSA300_2382	SAUSA300_RS13175	-1.4964	3.09316	-5.79607	2.30358e-06	8.5624e-05	4.78969		metallophosphoesterase
SAUSA300_0109	SAUSA300_RS00565	-1.49725	-0.0487908	-2.78805	0.00903412	0.0427334	-2.63288		DMT family transporter
SAUSA300_2086	SAUSA300_RS11485	-1.50749	5.59099	-7.09346	6.17697e-08	7.06324e-06	8.25453		hypothetical protein
SAUSA300_2276	SAUSA300_RS12580	-1.5185	5.11117	-8.67717	9.49255e-10	2.77393e-07	12.3457		M2 peptidase aminoacylase family protein
SAUSA300_1014	SAUSA300_RS05455	-1.52024	9.3032	-4.61941	6.77852e-05	0.00101293	1.30775		pyruvate carboxylase
SAUSA300_1820	SAUSA300_RS09950	-1.5206	-0.648625	-3.58575	0.00115297	0.00889238	-0.838468
SAUSA300_2261	SAUSA300_RS12490	-1.53492	7.49129	-6.01666	1.2339e-06	6.12294e-05	5.26094		YafY family protein
SAUSA300_2603	SAUSA300_RS14475	-1.56711	9.52819	-4.83383	3.6766e-05	0.000623836	1.90554	lip1	YSIRK domain-containing triacylglycerol lipase
SAUSA300_0797	SAUSA300_RS04305	-1.62056	5.39351	-4.90461	2.94732e-05	0.000534583	2.22783		methionine ABC transporter permease
SAUSA300_2124	SAUSA300_RS11695	-1.63945	-1.8484	-2.72318	0.0105825	0.0475759	-2.69031
SAUSA300_0887	SAUSA300_RS04785	-1.64683	4.88196	-4.80993	3.81426e-05	0.000638949	2.04719	opp3b	ABC-type transporter activity
SAUSA300_1228	SAUSA300_RS06655	-1.714	6.41315	-3.59055	0.0012187	0.00934035	-1.34742	thrB	homoserine kinase activity
SAUSA300_0174	SAUSA300_RS00915	-1.77152	5.4979	-8.71568	8.60979e-10	2.77393e-07	12.4413		ABC transporter ATP-binding protein
SAUSA300_2014	SAUSA300_RS11075	-1.79577	8.24511	-3.82548	0.000652882	0.00566693	-0.762716	ilvA	L-threonine ammonia-lyase activity
SAUSA300_0428	SAUSA300_RS15095	-1.79609	4.10194	-5.17023	1.36724e-05	0.000317847	3.05049		hypothetical protein
SAUSA300_0798	SAUSA300_RS04310	-1.79896	5.37089	-4.74828	4.6816e-05	0.000750769	1.79473		MetQ/NlpA family ABC transporter substrate-binding protein
SAUSA300_0437	SAUSA300_RS02340	-1.84243	6.16744	-4.77583	4.33123e-05	0.000711946	1.88838	gmpC	dipeptide ABC transporterglycyl methionine-binding lipo protein
SAUSA300_0012	SAUSA300_RS00065	-1.89129	5.4896	-6.75829	1.55131e-07	1.31611e-05	7.37748		alpha/betafoldhydrolase family protein
SAUSA300_0378	SAUSA300_RS02015	-1.89962	1.9616	-2.7834	0.00919572	0.0432666	-2.77455		hypothetical protein
SAUSA300_2617	SAUSA300_RS14545	-1.9122	5.72442	-4.81059	3.9001e-05	0.000646176	2.02214		ABC transporter ATP-binding protein
SAUSA300_0892	SAUSA300_RS04810	-1.91275	1.516	-4.18359	0.00022331	0.00247809	0.604728	opp4A	ABC-type transporter activity
SAUSA300_0052	#N/A	-1.91693	-1.34591	-2.99513	0.00539596	0.0292888	-2.16173
SAUSA300_0890	SAUSA300_RS04800	-1.93823	6.8643	-5.63936	3.74361e-06	0.000124629	4.21562		ATP-binding cassette domain-containing protein
SAUSA300_0891	SAUSA300_RS04805	-1.98232	7.83449	-5.85542	2.04772e-06	8.03808e-05	4.77523		peptide ABC transporter substrate-binding protein
SAUSA300_1180	SAUSA300_RS06380	-1.9849	3.82682	-4.76453	4.42373e-05	0.000718173	1.95414		hypothetical protein
SAUSA300_2305	SAUSA300_RS12740	-1.99935	-1.94106	-3.23367	0.00292756	0.0181164	-1.63269		transposase
SAUSA300_1680	SAUSA300_RS09175	-2.00331	4.39993	-4.87064	3.2095e-05	0.000566508	2.30165		hypothetical protein
SAUSA300_0784	SAUSA300_RS04235	-2.00399	4.07299	-6.87953	1.11037e-07	1.08159e-05	7.73511		LysE/ArgO family amino acid transporter
SAUSA300_1227	SAUSA300_RS06650	-2.01199	7.21173	-4.9978	2.48727e-05	0.000474024	2.3591	thrC	threonine synthase activity
SAUSA300_0229	SAUSA300_RS01215	-2.04903	5.70598	-5.91473	1.64593e-06	7.0964e-05	5.11768		acylCoA:acetate/3-ketoacidCoA transferase
SAUSA300_0929	SAUSA300_RS04990	-2.06698	9.22105	-7.31201	3.48237e-08	4.57932e-06	8.76709		IDEAL domain-containing protein
SAUSA300_0357	SAUSA300_RS01895	-2.06823	7.20589	-5.02528	2.26489e-05	0.00044236	2.49242	metE	5-methyltetrahydropteroyltriglutamate-homocysteineS-methyl transferase activity
SAUSA300_0889	SAUSA300_RS04795	-2.08036	6.75869	-6.74294	1.61855e-07	1.33025e-05	7.29932		ABC transporter ATP-binding protein
SAUSA300_0935	SAUSA300_RS05025	-2.09469	-1.13082	-3.1018	0.00411411	0.023697	-1.91802		YxeA family protein
SAUSA300_0446	SAUSA300_RS02385	-2.10046	7.19029	-4.51383	0.000100547	0.00138449	1.03842		glutamate synthase subunit beta
SAUSA300_1726	SAUSA300_RS09440	-2.10388	0.734315	-3.46569	0.0015898	0.0114239	-1.18336		CrcB family protein
SAUSA300_0435	SAUSA300_RS02330	-2.10979	4.22075	-8.04607	4.82955e-09	8.67791e-07	10.73		methionine ABC transporterATP-binding protein
SAUSA300_0888	SAUSA300_RS04790	-2.1473	6.32324	-7.5263	1.91469e-08	2.65033e-06	9.40753	opp3C	ABC-type transporter activity
SAUSA300_1226	SAUSA300_RS06645	-2.15113	5.71318	-6.00792	1.30904e-06	6.25961e-05	5.28395		homoserine dehydrogenase
SAUSA300_0436	SAUSA300_RS02335	-2.18836	3.45161	-5.10791	1.63297e-05	0.0003609	2.9951		methionine ABC transporter permease
SAUSA300_1420	SAUSA300_RS07750	-2.20588	-2.42316	-3.16467	0.00350036	0.0210182	-1.78305		DUF331 domain-containing protein
SAUSA300_2417	SAUSA300_RS13380	-2.20797	6.99007	-9.37475	1.66962e-10	8.78219e-08	14.0438		AbgT family transporter
SAUSA300_0708	SAUSA300_RS03805	-2.21296	5.67512	-9.27062	2.15537e-10	9.44768e-08	13.7705	hisC	histidinol-phosphate transaminase activity
SAUSA300_0358	SAUSA300_RS01900	-2.22567	5.94586	-4.90631	3.17013e-05	0.00056334	2.22329		bifunctional homocysteine S-methyl transferase/methylene tetrahydrofolate reductase
SAUSA300_2013	SAUSA300_RS11070	-2.31629	7.41703	-4.55631	8.94677e-05	0.0012788	1.21176	leuD	3-isopropylmalatedehydratase activity
SAUSA300_1996	SAUSA300_RS10975	-2.33282	2.08636	-5.87999	1.81604e-06	7.69343e-05	5.06909		ammonium transmembrane transporter activity
SAUSA300_2012	SAUSA300_RS11065	-2.35512	8.4006	-5.24643	1.30603e-05	0.000310561	3.03172	leuC	3-isopropylmalatedehydratase activity
SAUSA300_0055	SAUSA300_RS00280	-2.39897	9.70964	-6.6466	2.54789e-07	1.91456e-05	6.81876		zinc- dependent alcohol dehydrogenase family protein
SAUSA300_2011	SAUSA300_RS11060	-2.60831	8.2983	-5.42519	8.15616e-06	0.000216482	3.50436	leuB	3-isopropylmalate dehydrogenase activity
SAUSA300_2618	SAUSA300_RS14550	-2.78912	4.58421	-6.63491	2.18336e-07	1.74007e-05	7.08673		ECF-typeriboflavin transportersubstrate-binding protein
SAUSA300_2008	SAUSA300_RS11045	-2.80638	5.37944	-5.04145	2.17327e-05	0.00043967	2.69137		ACT domain-containing protein
SAUSA300_0359	SAUSA300_RS01905	-2.82938	4.02668	-6.8628	1.16271e-07	1.09212e-05	7.68763	metC	methionine biosynthetic
SAUSA300_2010	SAUSA300_RS11055	-2.86206	8.96346	-6.20973	9.64663e-07	5.07413e-05	5.57059		2-isopropylmalate synthase
SAUSA300_2009	SAUSA300_RS11050	-2.87707	8.52583	-6.58143	3.37789e-07	2.31009e-05	6.60676	ilvC	ketol-acid reducto isomerase
SAUSA300_2538	SAUSA300_RS14085	-2.9077	9.06734	-11.2104	2.33266e-12	2.04497e-09	18.2225		transmembrane transporter activity
SAUSA300_2619	SAUSA300_RS14555	-2.97019	2.88472	-5.94172	1.52497e-06	7.03627e-05	5.20988		S-adenosyl-l-methioninehydroxideadenosyl transferase family protein
SAUSA300_2007	SAUSA300_RS11040	-3.01912	8.19933	-8.08716	4.94938e-09	8.67791e-07	10.735	ilvB	isoleucine biosynthetic
SAUSA300_2006	SAUSA300_RS11035	-3.17636	7.95622	-10.1638	2.52524e-11	1.66034e-08	15.8815	ilvD	dihydroxy-aciddehydratase activity
SAUSA300_0445	SAUSA300_RS02380	-3.20565	7.95068	-8.46007	2.04247e-09	5.37171e-07	11.6032	gltB	glutamate synthase
SAUSA300_2507	SAUSA300_RS13920	-3.56502	5.44844	-6.42668	4.74695e-07	2.83738e-05	6.35552		PTS transporter subunit IIC
SAUSA300_0360	SAUSA300_RS01910	-3.63151	3.93526	-11.6774	8.41994e-13	1.10722e-09	18.8001		PLP- dependent transferase
SAUSA300_2539	SAUSA300_RS14090	-4.01749	6.76813	-20.323	2.5627e-19	6.7399e-16	32.8683		aspartate amino transferase family protein

## Sheet: ppGpp vs WT itaconic acid
Old GeneID	new gene ID	logFC	AveExpr	t	P.Value	adj.P.Val	B	gene name	function
SAUSA300_0497	SAUSA300_RS02665	2.75474	-1.86948	3.41031	0.00184938	0.0173475	-1.24382	rrf	5S ribosomal RNA
SAUSA300_0572	SAUSA300_RS03060	2.35598	6.45032	6.22004	8.3516e-07	5.97246e-05	5.70547	mvk	mevalonate kinase activity
SAUSA300_2121	SAUSA300_RS11680	2.19927	-2.63302	2.80983	0.00856377	0.0478522	-2.51125
SAUSA300_2073	SAUSA300_RS11415	2.1866	5.82762	7.63209	1.44275e-08	2.71031e-06	9.68117		thymidine kinase
SAUSA300_0223	SAUSA300_RS01175	2.06235	1.5529	5.67771	3.22332e-06	0.000161814	4.52095		complement inhibitor SCIN family protein
SAUSA300_2438	SAUSA300_RS13515	1.87793	-2.58554	2.9151	0.00659716	0.0404731	-2.30368	sarU	HTH-type transcriptional regulator SarU
SAUSA300_1336	SAUSA300_RS07285	1.8453	5.2052	6.44901	3.66355e-07	3.14024e-05	6.52334		classI SAM-dependent RNA methyltransferase
SAUSA300_1399	SAUSA300_RS07635	1.78869	-2.0838	3.15229	0.00361383	0.027078	-1.80928		hypothetical protein
SAUSA300_0665	SAUSA300_RS03570	1.77787	3.02873	3.83368	0.000619412	0.00866518	-0.593653		GNAT family N-acetyltransferase
SAUSA300_1390	SAUSA300_RS07585	1.72677	-1.48085	2.8558	0.0076454	0.0450838	-2.44676		hypothetical protein
SAUSA300_0826	SAUSA300_RS04460	1.62622	5.41626	4.34796	0.00015142	0.00308708	0.612788		DUF72 domain-containing protein
SAUSA300_2471	SAUSA300_RS13710	1.61151	5.14102	5.07996	1.79124e-05	0.000537548	2.72799		PTS fructose transporter subunit IIC
SAUSA300_1831	SAUSA300_RS10005	1.61014	2.37207	4.24969	0.00018563	0.00352457	0.723955
SAUSA300_1827	SAUSA300_RS09985	1.60291	1.3809	3.45251	0.00164654	0.0160977	-1.20543
SAUSA300_1830	SAUSA300_RS10000	1.54398	0.83791	3.15321	0.00360533	0.027078	-1.85473
SAUSA300_1819	SAUSA300_RS09945	1.53377	-0.741987	3.08595	0.00428427	0.0307859	-1.95916
SAUSA300_0573	SAUSA300_RS03065	1.52478	8.12605	5.64871	3.50009e-06	0.000170467	4.2579	mvaD	diphosphomevalonatede carboxylase activity
SAUSA300_0967	SAUSA300_RS05200	1.49598	5.4695	5.58956	4.14111e-06	0.000190128	4.11543	purK	phosphoribosylamino imidazole carboxylase activity
SAUSA300_1379	SAUSA300_RS07530	1.47575	-1.13875	3.10082	0.00412445	0.0298824	-1.94714		DUF1672 domain-containing protein
SAUSA300_0563	SAUSA300_RS03015	1.46849	4.05208	5.25648	1.06924e-05	0.000390571	3.2496		uracil-DNA glycosylase
SAUSA300_1836	SAUSA300_RS10030	1.46808	-0.480903	2.94912	0.00605852	0.0389091	-2.29742
SAUSA300_1828	SAUSA300_RS09990	1.46653	-0.885258	2.78652	0.00906808	0.0497892	-2.58537
SAUSA300_1108	SAUSA300_RS06000	1.43858	3.78071	5.88134	1.8091e-06	0.000103433	4.99424		peptidedeformylase
SAUSA300_0575	SAUSA300_RS03075	1.43317	3.26713	5.71035	2.9379e-06	0.000157687	4.59491		DUF145 domain-containing protein
SAUSA300_2380	SAUSA300_RS13165	1.42966	2.12951	3.50414	0.00144659	0.0146894	-1.33249		GyrI-like domain-containing protein
SAUSA300_0561	SAUSA300_RS02995	1.42374	0.991877	4.08576	0.00029327	0.00494424	0.268328	vraC
SAUSA300_0471	SAUSA300_RS02530	1.38891	6.05073	3.5617	0.00130343	0.0139919	-1.46758		Veg family protein
SAUSA300_2470	SAUSA300_RS13705	1.37227	3.40901	5.08567	1.73981e-05	0.000537548	2.84303	sdaAB	L-serine ammonia-lyase activity
SAUSA300_0686	SAUSA300_RS03685	1.37101	5.66838	6.09141	9.99305e-07	6.91624e-05	5.52165	nagA	N-acetylglucosamine-6-phosphate deacetylase activity
SAUSA300_0543	SAUSA300_RS02900	1.356	3.33076	5.07852	1.77562e-05	0.000537548	2.81552	tadA	tRNA-specific adenosine deaminase activity
SAUSA300_1882	SAUSA300_RS10300	1.35234	0.811558	3.42196	0.00178563	0.0169538	-1.4984	gatC	glutaminyl-tRNA synthase
SAUSA300_1358	SAUSA300_RS07405	1.35058	4.6863	4.75954	4.40134e-05	0.00113485	1.8684	ndk	nucleosidediphosphate kinase activity
SAUSA300_1334	SAUSA300_RS07270	1.32532	5.08415	3.00056	0.00554028	0.0367026	-2.77785		PepSY domain-containing protein
SAUSA300_1114	SAUSA300_RS06030	1.31548	6.52016	4.97599	2.37793e-05	0.000687249	2.39109	rsgA	GTP binding,ribosome binding
SAUSA300_2432	SAUSA300_RS13470	1.29992	0.525382	3.7235	0.000794384	0.010034	-0.640623		(deoxy)nucleoside triphosphate pyrophosphohydrolase
SAUSA300_1350	SAUSA300_RS07360	1.28148	3.57044	4.37143	0.000131907	0.00279771	0.845361		nucleotide pyrophosphohydrolase
SAUSA300_0970	SAUSA300_RS05215	1.28033	6.12899	3.77432	0.000702674	0.00923804	-0.855224	purQ	phosphoribosyl formyl glycinamidine synthase activity
SAUSA300_0574	SAUSA300_RS03070	1.2704	8.30927	6.01589	1.23659e-06	7.80608e-05	5.2792		phosphomevalonate kinase
SAUSA300_0395	SAUSA300_RS02110	1.25937	2.72105	3.77042	0.000699091	0.00923804	-0.640137		superantigen-like protein SSL1
SAUSA300_1409	SAUSA300_RS07685	1.24954	0.160431	3.30406	0.00243627	0.020669	-1.53351		VRR-NUC domain-containing protein
SAUSA300_0966	SAUSA300_RS05195	1.24148	2.91151	5.07879	1.77429e-05	0.000537548	2.81696	purE	phosphoribosyl aminoimidazole carboxylasecomplex
SAUSA300_2084	SAUSA300_RS11475	1.24009	7.34332	3.41266	0.00189336	0.0174382	-1.83356	coaW	pantothenate kinase activity
SAUSA300_1224	SAUSA300_RS06635	1.23074	4.31514	4.23484	0.000193508	0.00358829	0.484834		hypothetical protein
SAUSA300_2269	SAUSA300_RS12545	1.22924	3.55345	3.02089	0.00517617	0.0349957	-2.68468		hypothetical protein
SAUSA300_2024	SAUSA300_RS11130	1.22801	5.66134	3.76082	0.000727738	0.00942833	-0.893251		anti-sigmafactorantagonist
SAUSA300_1503	SAUSA300_RS08210	1.2251	-0.122335	2.95432	0.00598005	0.0386426	-2.29855	comGB	competence type IV pilusassembly protein ComGB
SAUSA300_2096	SAUSA300_RS11545	1.22437	4.98195	3.77792	0.000691897	0.00921356	-0.820974		type I phosphomannose isomerase catalytic subunit
SAUSA300_0959	SAUSA300_RS05155	1.22141	4.79387	4.30884	0.000157267	0.00315734	0.609497	fmtA	teichoic acid D-Ala esterase
SAUSA300_1118	SAUSA300_RS06050	1.19629	4.91917	3.20882	0.00316442	0.024565	-2.24364		Asp23/Gls24 familyenvelopestressresponse protein
SAUSA300_1734	SAUSA300_RS09485	1.19322	0.504205	2.90501	0.00676545	0.0411878	-2.48478	ytkD	ribonucleoside triphosphate phosphatase activity
SAUSA300_1848	SAUSA300_RS10095	1.1884	4.26541	3.90013	0.000490028	0.00743133	-0.423648		DUF42 domain-containing protein
SAUSA300_1039	SAUSA300_RS05595	1.16802	3.1637	3.84597	0.000568608	0.00824683	-0.555411	rnhC	RNA-DNA hybridribo nuclease activity
SAUSA300_2005	SAUSA300_RS11025	1.16758	2.22695	3.38957	0.00194546	0.0177658	-1.61481	tsaE	tRNA modification
SAUSA300_0664	SAUSA300_RS03565	1.16033	5.6206	3.52231	0.00138455	0.014336	-1.52851		hypothetical protein
SAUSA300_0564	SAUSA300_RS03020	1.15618	4.07582	4.2459	0.000187607	0.00352457	0.473937		DUF5327 family protein
SAUSA300_1832	SAUSA300_RS10010	1.15198	1.65619	3.63374	0.00101311	0.0116375	-0.828188
SAUSA300_0968	SAUSA300_RS05205	1.14346	3.37432	3.0671	0.00452545	0.0318233	-2.50089	purC	phosphoribosyl aminoimidazole succino carboxamide synthase activity
SAUSA300_0355	SAUSA300_RS01885	1.12038	8.6117	3.05432	0.00476916	0.0331823	-2.70917		acetyl-CoAC acetyltransferase
SAUSA300_2070	SAUSA300_RS11400	1.11931	5.15754	5.30939	9.1957e-06	0.000355657	3.34972		L-threonyl carbamoyladenylate synthase
SAUSA300_1876	SAUSA300_RS10265	1.11798	7.07728	5.96887	1.41227e-06	8.63784e-05	5.15139	dinB	DNA-directed DNA polymerase activity
SAUSA300_1627	SAUSA300_RS08875	1.11788	8.84547	3.65587	0.000965064	0.0113309	-1.19784	infC	translation initiation factor activity
SAUSA300_1149	SAUSA300_RS06220	1.11139	9.9345	4.87087	3.20735e-05	0.00088793	2.09936	rpsB	small ribosomal subunit
SAUSA300_0324	SAUSA300_RS01725	1.10867	5.62118	4.18351	0.000223358	0.00399613	0.240395		LLM class flavin-dependent oxidoreductase
SAUSA300_0663	SAUSA300_RS03560	1.10707	2.63287	3.10383	0.00411598	0.0298824	-2.41666		hypothetical protein
SAUSA300_2095	SAUSA300_RS11540	1.10696	4.75542	4.57446	7.43843e-05	0.00177846	1.36803		hypothetical protein
SAUSA300_0255	SAUSA300_RS01360	1.10422	2.062	3.38742	0.00195651	0.0178049	-1.56732		responseregulatortranscriptionfactorLytR
SAUSA300_0024	SAUSA300_RS00125	1.10397	4.90773	5.3648	7.85252e-06	0.000308241	3.53782		MBLfoldmetallo-hydrolase
SAUSA300_2464	SAUSA300_RS13665	1.09742	1.85782	3.78129	0.000678669	0.00911065	-0.522308		Cof-type HAD-IIB familyhydrolase
SAUSA300_1369	SAUSA300_RS07475	1.09464	7.44867	6.15296	8.40232e-07	5.97246e-05	5.66072	ypdA	bacillithiol disulfidereductase YpdA
SAUSA300_1802	SAUSA300_RS09860	1.09212	2.43043	4.42595	0.000113137	0.00243893	1.10067		hypothetical protein
SAUSA300_1577	SAUSA300_RS08595	1.06951	3.65099	4.48095	9.68819e-05	0.00212516	1.13827		tetratricopeptiderepeat protein
SAUSA300_0698	SAUSA300_RS03745	1.06531	1.5986	2.83961	0.00795787	0.0461748	-2.80994		aminodeoxychorismate/anthranilate synthasecomponentII
SAUSA300_2078	SAUSA300_RS11440	1.06405	8.09143	6.66576	2.00425e-07	1.95229e-05	7.06979		UDP-N-acetylglucosamine1- carboxyvinyltransferase
SAUSA300_2478	SAUSA300_RS13750	1.05971	10.0338	3.87945	0.000518688	0.00775086	-0.602151		LrgB family protein
SAUSA300_1873	SAUSA300_RS10245	1.04987	7.25034	5.58518	4.19295e-06	0.000190128	4.08099	murT	lipid II isoglutaminyl synthase subunit MurT
SAUSA300_0621	SAUSA300_RS03330	1.04755	7.1181	4.05138	0.000322643	0.00532703	-0.147775		metal-dependent transcriptional regulator
SAUSA300_1546	SAUSA300_RS08430	1.04686	3.58468	3.51253	0.00140308	0.0144144	-1.4053	holA	DNA polymerase III complex
SAUSA300_1476	SAUSA300_RS08055	1.04565	5.76653	5.16962	1.36962e-05	0.000455962	2.94783	accB	acetyl-CoA carboxylase
SAUSA300_2069	SAUSA300_RS11395	1.03536	3.12637	3.66447	0.000932338	0.0110952	-0.999191		lowmolecularweight proteinargininephosphatase
SAUSA300_2502	SAUSA300_RS13895	1.03177	4.75222	2.97581	0.00570496	0.0372309	-2.79421	crtO	glycosyl-2C'-diaponeurosporenoateacyltransferase
SAUSA300_2399	SAUSA300_RS13285	1.01946	5.88918	3.20933	0.00314601	0.024552	-2.31323		ATP-binding cassette domain-containing protein
SAUSA300_0060	SAUSA300_RS00305	1.01719	1.32823	2.87486	0.0072925	0.0434783	-2.63079		IS3 familytransposase
SAUSA300_0694	SAUSA300_RS03725	1.00962	5.22316	4.34077	0.000143779	0.00297747	0.709262		hypothetical protein
SAUSA300_1710	SAUSA300_RS09340	1.00561	7.55939	6.05077	1.12066e-06	7.36836e-05	5.37693		alpha/beta hydrolase
SAUSA300_0741	SAUSA300_RS04000	1.00273	8.2617	5.27308	1.01984e-05	0.000383169	3.20723	uvrB	nucleotide -excision repair protein
SAUSA300_0461	SAUSA300_RS02475	1.00205	5.01291	3.54356	0.00129127	0.0139181	-1.4317		DNA-directed DNA polymerase activity
SAUSA300_2072	SAUSA300_RS11410	1.0003	7.31523	4.94196	2.61993e-05	0.000748958	2.28624	prfA	translation release factor activity
SAUSA300_1671	SAUSA300_RS09125	-1.02016	5.93859	-5.18681	1.30411e-05	0.000455962	3.02291		HAD family hydrolase
SAUSA300_1784	SAUSA300_RS09770	-1.02019	8.22389	-5.11052	1.62086e-05	0.000519862	2.75413	traP	signal transduction protein
SAUSA300_2384	SAUSA300_RS13185	-1.0294	5.53863	-5.36695	7.80457e-06	0.000308241	3.53593		sodium ion transport
SAUSA300_1714	SAUSA300_RS09365	-1.03906	5.87086	-3.73594	0.000767962	0.00983395	-0.879123		riboflavin synthase
SAUSA300_1452	SAUSA300_RS07930	-1.04032	5.71925	-5.15675	1.42079e-05	0.000467084	2.93431	proC	pyrroline-5- carboxylatereductase activity
SAUSA300_1589	SAUSA300_RS08660	-1.05505	5.74726	-5.42791	6.56034e-06	0.000269589	3.68821	dtd	aminoacyl-tRNA hydrolase activity
SAUSA300_0370	SAUSA300_RS01970	-1.06258	1.76192	-3.0736	0.00442152	0.0313649	-2.18696	selX	staphylococcal enterotoxin-like toxin X
SAUSA300_2261	SAUSA300_RS12490	-1.06351	7.49129	-4.20543	0.000210096	0.0037846	0.284167		YafY family protein
SAUSA300_0011	SAUSA300_RS00060	-1.08275	2.77944	-3.27992	0.00259514	0.0214629	-1.79276		AzlD domain-containing protein
SAUSA300_0715	SAUSA300_RS03840	-1.08594	6.36832	-4.82967	3.60611e-05	0.000967762	2.0165	nrdI	deoxyribonucleotide biosynthetic process
SAUSA300_0443	SAUSA300_RS02370	-1.08924	3.48043	-5.0805	1.76563e-05	0.000537548	2.82675		YibE/F family protein
SAUSA300_1184	SAUSA300_RS06400	-1.10218	1.07959	-3.90026	0.000489854	0.00743133	-0.171977		MTH1187 family thiamine-binding protein
SAUSA300_0203	SAUSA300_RS01070	-1.106	4.62013	-2.83275	0.00809379	0.0463762	-2.912		ABC transporter substrate-binding protein
SAUSA300_1256	SAUSA300_RS06825	-1.11065	4.26107	-4.81655	3.74315e-05	0.000994392	2.05243	msrA	peptide-methionine(S)-S-oxidereductase activity
SAUSA300_0934	SAUSA300_RS05020	-1.12485	1.52999	-2.83903	0.0079692	0.0461748	-2.62398		bacteriocin-associated integral membrane family protein
SAUSA300_0345	SAUSA300_RS01830	-1.1397	1.58915	-4.35689	0.00013741	0.00286817	1.01459	efeB	peroxidase activity
SAUSA300_0442	SAUSA300_RS02365	-1.16399	5.59784	-5.17376	1.35353e-05	0.000455962	2.98014		YibE/F family protein
SAUSA300_0176	SAUSA300_RS00925	-1.16538	6.28056	-3.98815	0.000384404	0.00616452	-0.276093		ABC transporter permease
SAUSA300_1590	SAUSA300_RS08665	-1.20405	7.84625	-7.18078	4.86884e-08	6.09764e-06	8.46536		bifunctional (p)ppGpp synthetase/pyrophosphohydrolase
SAUSA300_0952	SAUSA300_RS05115	-1.20763	4.82701	-5.20759	1.22914e-05	0.000442826	3.13022		aminotransferase class I/II-fold pyridoxalphosphate-dependent enzyme
SAUSA300_2610	SAUSA300_RS14510	-1.21013	3.86416	-2.8068	0.0086933	0.048235	-3.03058		histidinol-phosphate transaminase
SAUSA300_1679	SAUSA300_RS09170	-1.21046	8.29179	-3.85009	0.000570693	0.00824683	-0.693506	acsA	acetate--CoA ligase
SAUSA300_0612	SAUSA300_RS03285	-1.219	0.850354	-3.0179	0.00509398	0.0345288	-2.30987	mnhC2	Na+/H+ antiporter Mnh2 subunit C
SAUSA300_2466	SAUSA300_RS13675	-1.22098	2.06828	-4.93454	2.67581e-05	0.000756706	2.50288		peptideABCtransporterpermease
SAUSA300_2087	SAUSA300_RS11490	-1.23275	5.24856	-6.05221	1.1161e-06	7.36836e-05	5.44057		M2 familymetallo peptidase
SAUSA300_2603	SAUSA300_RS14475	-1.23415	9.52819	-3.80673	0.000643392	0.00881313	-0.812725	lip1	YSIRK domain-containing triacyl glycerol lipase Lip1
SAUSA300_0129	SAUSA300_RS00670	-1.23956	10.4103	-3.9833	0.000395237	0.00629983	-0.334607		(S)-acetoin forming diacetylreductase
SAUSA300_1005	SAUSA300_RS05410	-1.24856	5.52056	-7.31741	3.36078e-08	4.65203e-06	8.86134		transmembrane transporter activity
SAUSA300_1225	SAUSA300_RS06640	-1.26748	3.28323	-3.47904	0.00153427	0.0154013	-1.35406		aspartate kinase
SAUSA300_0373	SAUSA300_RS01985	-1.27104	4.64315	-5.80772	2.22871e-06	0.000122115	4.79809		helix-turn-helix transcriptional regulator
SAUSA300_1901	SAUSA300_RS10410	-1.28195	8.26258	-7.29232	3.59694e-08	4.72997e-06	8.76387		aldehyde dehydrogenase
SAUSA300_0914	SAUSA300_RS04915	-1.28236	5.52306	-3.69686	0.000862135	0.0105817	-0.958331		amino acid:sodium symporter activity
SAUSA300_2276	SAUSA300_RS12580	-1.29057	5.11117	-7.60271	1.56051e-08	2.73609e-06	9.62369		M2 peptidase aminoacylase family protein
SAUSA300_0343	SAUSA300_RS01820	-1.29168	3.12801	-3.63218	0.00101738	0.0116375	-0.978237		GNAT family protein
SAUSA300_0177	SAUSA300_RS00930	-1.30458	7.34741	-4.78801	4.05937e-05	0.00106263	1.87125		acyl-CoA/acyl-ACP dehydrogenase
SAUSA300_0092	SAUSA300_RS00480	-1.30963	1.23071	-3.32132	0.00232849	0.0199476	-1.51066		flavodoxin family protein
SAUSA300_2612	SAUSA300_RS14520	-1.33375	0.691291	-3.04433	0.00476362	0.0331823	-2.21426	hisG	ATP phosphoribosyl transferase activity
SAUSA300_1670	SAUSA300_RS09115	-1.3465	5.62444	-6.01304	1.2466e-06	7.80608e-05	5.35066	serA	phosphoglycerate dehydrogenase activity
SAUSA300_1014	SAUSA300_RS05455	-1.36225	9.3032	-4.13831	0.00025989	0.00446739	0.0608097		pyruvate carboxylase
SAUSA300_0796	SAUSA300_RS04300	-1.41589	5.55396	-5.56934	4.38622e-06	0.000195521	4.10569		methionine ABC transporter ATP-binding protein
SAUSA300_2160	SAUSA300_RS11905	-1.4221	2.87573	-6.76993	1.5022e-07	1.51953e-05	7.44417		MerR family transcriptional regulator
SAUSA300_1669	SAUSA300_RS09110	-1.44882	5.36284	-8.47879	1.57424e-09	6.90043e-07	11.8523		alanine--glyoxylateamino transferase family protein
SAUSA300_0174	SAUSA300_RS00915	-1.48901	5.4979	-7.65494	1.35744e-08	2.71031e-06	9.74955		ABC transporter ATP-binding protein
SAUSA300_0409	SAUSA300_RS02195	-1.50721	3.72941	-3.0295	0.00497248	0.0343062	-2.34493	spn	myeloperoxidase inhibitor SPIN
SAUSA300_1232	SAUSA300_RS06680	-1.5081	10.4723	-8.19425	3.28113e-09	8.62938e-07	11.1242		catalase
SAUSA300_2615	SAUSA300_RS14535	-1.50938	1.27064	-3.35025	0.00215801	0.0191096	-1.45154		GNAT family protein
SAUSA300_2086	SAUSA300_RS11485	-1.53072	5.59099	-7.3806	2.8333e-08	4.27227e-06	9.03297		hypothetical protein
SAUSA300_0173	SAUSA300_RS00910	-1.5328	5.00732	-7.99331	5.54585e-09	1.21546e-06	10.6289		DUF4242 domain-containing protein
SAUSA300_0797	SAUSA300_RS04305	-1.53975	5.39351	-4.69192	5.38736e-05	0.0013494	1.68728		methionine ABC transporter permease
SAUSA300_1680	SAUSA300_RS09175	-1.57201	4.39993	-4.48414	9.6013e-05	0.00212516	1.20696		hypothetical protein
SAUSA300_0798	SAUSA300_RS04310	-1.60126	5.37089	-4.30848	0.000161065	0.00318497	0.637753		MetQ/NlpA familyABCtransportersubstrate-binding protein
SAUSA300_0175	SAUSA300_RS00920	-1.6178	5.5024	-7.06605	6.65716e-08	7.50293e-06	8.19688		ABCtransportersubstrate-binding protein
SAUSA300_0887	SAUSA300_RS04785	-1.62603	4.88196	-5.26766	1.03572e-05	0.000383653	3.2942	opp3b	ATP-binding cassette (ABC) transporter complex
SAUSA300_0202	SAUSA300_RS01065	-1.64011	2.90259	-4.01342	0.000358443	0.00578347	0.125363		ABC transporter permease
SAUSA300_2617	SAUSA300_RS14545	-1.6525	5.72442	-4.39972	0.000124146	0.00265451	0.916087		ABCtransporterATP-binding protein
SAUSA300_0358	SAUSA300_RS01900	-1.66769	5.94586	-3.79761	0.000678354	0.00911065	-0.696267		bifunctional homocysteineS- methyltransferase/ methylenetetrahydrofolate reductase
SAUSA300_1218	SAUSA300_RS06605	-1.68486	-0.136605	-3.64926	0.000971501	0.0113558	-0.703753		ABC transporter permease
SAUSA300_0888	SAUSA300_RS04790	-1.72743	6.32324	-6.44532	3.70142e-07	3.14024e-05	6.50907	opp3C	ATP-binding cassette (ABC) transporter complex
SAUSA300_0357	SAUSA300_RS01895	-1.72916	7.20589	-4.27235	0.000184872	0.00352457	0.495158	metE	5- methyl tetrahydropteroyltri glutamate-homocysteine S- methyltransferase activity
SAUSA300_1228	SAUSA300_RS06655	-1.77246	6.41315	-3.81136	0.000678023	0.00911065	-0.748517	thrB	homoserine kinase activity
SAUSA300_2014	SAUSA300_RS11075	-1.82162	8.24511	-3.83552	0.000635563	0.00876966	-0.669413	ilvA	L-threonine ammonia-lyase activity
SAUSA300_0890	SAUSA300_RS04800	-1.84107	6.8643	-5.45407	6.32207e-06	0.000264378	3.73665		ATP-bindingcassette domain-containing protein
SAUSA300_1227	SAUSA300_RS06650	-1.84773	7.21173	-4.60115	7.51767e-05	0.00178121	1.33185	thrC	threonine synthase activity
SAUSA300_0437	SAUSA300_RS02340	-1.85287	6.16744	-4.79692	4.08081e-05	0.00106263	1.99382	gmpC	dipeptide ABC transporter glycyl methionine-binding lipo protein
SAUSA300_0891	SAUSA300_RS04805	-1.86359	7.83449	-5.57428	4.52325e-06	0.000198269	4.03512		peptide ABC transporter substrate-binding protein
SAUSA300_0359	SAUSA300_RS01905	-1.87213	4.02668	-4.84461	3.45615e-05	0.000937079	2.24827	metC	pyridoxalphosphatebinding
SAUSA300_1180	SAUSA300_RS06380	-1.90417	3.82682	-5.07117	1.85479e-05	0.000548101	2.77645		hypothetical protein
SAUSA300_0012	SAUSA300_RS00065	-1.91858	5.4896	-7.05578	6.84678e-08	7.50293e-06	8.18727		alpha/betafoldhydrolase family protein
SAUSA300_0889	SAUSA300_RS04795	-1.95673	6.75869	-6.48588	3.30531e-07	2.99757e-05	6.6214		ABC transporte rATP-binding protein
SAUSA300_2417	SAUSA300_RS13380	-1.96916	6.99007	-8.34399	2.22648e-09	7.31955e-07	11.5152		AbgT familytransporter
SAUSA300_0435	SAUSA300_RS02330	-1.98476	4.22075	-8.13577	3.82062e-09	9.13475e-07	10.9519		methionine ABC transporter ATP-binding protein
SAUSA300_0446	SAUSA300_RS02385	-2.02433	7.19029	-4.34421	0.000160095	0.00318497	0.642566		glutamate synthasesubunit beta
SAUSA300_0229	SAUSA300_RS01215	-2.06713	5.70598	-5.84672	1.99548e-06	0.000111662	4.96054		acylCoA:acetate/3-ketoacidCoAtransferase
SAUSA300_0708	SAUSA300_RS03805	-2.14276	5.67512	-9.5417	1.11199e-10	9.74844e-08	14.4017	hisC	histidinol-phosphatetransaminase activity
SAUSA300_1226	SAUSA300_RS06645	-2.19229	5.71318	-6.21684	7.2872e-07	5.47581e-05	5.88247		homoserine dehydrogenase
SAUSA300_2012	SAUSA300_RS11065	-2.24122	8.4006	-4.96841	2.82087e-05	0.000789243	2.33077	leuC	3-isopropyl malate dehydratase complex
SAUSA300_0784	SAUSA300_RS04235	-2.24285	4.07299	-8.39259	1.96438e-09	7.31955e-07	11.605		LysE/ArgO familyaminoacidtransporter
SAUSA300_2011	SAUSA300_RS11060	-2.2464	8.2983	-4.70337	5.97207e-05	0.00145431	1.60687	leuB	3-isopropylmalate dehydrogenase activity
SAUSA300_0436	SAUSA300_RS02335	-2.25104	3.45161	-5.68807	3.12978e-06	0.000161399	4.55489		methionine ABC transporter permease
SAUSA300_2013	SAUSA300_RS11070	-2.2885	7.41703	-4.3739	0.000147596	0.00303264	0.796898	leuD	3-isopropylmalatedehydratasecomplex
SAUSA300_0929	SAUSA300_RS04990	-2.32911	9.22105	-8.21962	3.15422e-09	8.62938e-07	11.1628		IDEAL domain-containing protein
SAUSA300_2010	SAUSA300_RS11055	-2.42127	8.96346	-5.24873	1.33372e-05	0.000455962	3.03789		2-isopropylmalate synthase
SAUSA300_2009	SAUSA300_RS11050	-2.51248	8.52583	-5.7131	3.58785e-06	0.000171564	4.32933	ilvC	ketol-acid reducto isomerase
SAUSA300_2008	SAUSA300_RS11045	-2.54419	5.37944	-4.75759	4.8085e-05	0.0012278	1.94696		ACT domain-containing protein
SAUSA300_2538	SAUSA300_RS14085	-2.58419	9.06734	-10.0193	3.54688e-11	4.66415e-08	15.5561		transmembrane transporter activity
SAUSA300_1996	SAUSA300_RS10975	-2.58432	2.08636	-6.95221	9.09309e-08	9.56593e-06	7.88683		ammonium transmembrane transporter activity
SAUSA300_2618	SAUSA300_RS14550	-2.6263	4.58421	-6.62334	2.25461e-07	2.11772e-05	7.05597		ECF-type riboflavin transportersubstrate-binding protein
SAUSA300_0892	SAUSA300_RS04810	-2.63697	1.516	-5.63319	3.65802e-06	0.000171796	4.30028	opp4A	ATP-binding cassette(ABC) transporter complex
SAUSA300_2007	SAUSA300_RS11040	-2.68354	8.19933	-7.12536	6.2707e-08	7.49634e-06	8.26813	ilvB	acetolactate synthasecomplex
SAUSA300_0055	SAUSA300_RS00280	-2.72203	9.70964	-7.45748	2.92398e-08	4.27227e-06	8.99448		zinc-dependentalcohol dehydrogenase family protein
SAUSA300_0360	SAUSA300_RS01910	-2.77415	3.93526	-8.74635	7.96691e-10	4.19059e-07	12.3553		PLP-dependenttransferase
SAUSA300_0445	SAUSA300_RS02380	-2.83435	7.95068	-7.60423	1.84686e-08	3.03578e-06	9.45516	gltB	glutamate biosyntheticprocess
SAUSA300_2006	SAUSA300_RS11035	-2.93661	7.95622	-9.24017	2.32314e-10	1.52746e-07	13.7085	ilvD	isoleucine biosyntheticprocess
SAUSA300_2619	SAUSA300_RS14555	-3.00977	2.88472	-6.39613	4.24686e-07	3.49039e-05	6.38559		S-adenosyl-l-methionine hydroxide adenosyltransferase family protein
SAUSA300_2507	SAUSA300_RS13920	-3.34582	5.44844	-6.3498	5.85476e-07	4.52883e-05	6.15654		PTS transporter subunit IIC
SAUSA300_2539	SAUSA300_RS14090	-3.51507	6.76813	-18.4381	4.0438e-18	1.06352e-14	30.3366		aspartate aminotransferase family protein

## Sheet: ppGpp codY-Tn vs codY-Tn H2O2
Old GeneID	new gene ID	logFC	AveExpr	t	P.Value	adj.P.Val	B	gene name	function
SAUSA300_1284	SAUSA300_RS06980	1.68319	8.52968	6.13949	8.72688e-07	0.000208652	5.76427	cvfB	RNA-binding virulence regulatory protein
SAUSA300_0686	SAUSA300_RS03685	1.63162	5.66838	6.32307	5.21068e-07	0.000195773	6.21274	nagA	N-acetylglucosamine-6-phosphatedeacetylase activity
SAUSA300_1633	SAUSA300_RS08910	1.57323	9.2656	4.60026	7.17672e-05	0.00427478	1.57555	gap	typeI glyceraldehyde-3-phosphate dehydrogenase
SAUSA300_0277	SAUSA300_RS01485	1.54586	6.11378	4.92598	2.81318e-05	0.0021139	2.46327		CHAP domain-containing protein
SAUSA300_1731	SAUSA300_RS09470	1.41524	10.1237	7.26395	3.88445e-08	3.40537e-05	8.71118	pckA	phosphoenol pyruvate carboxykinase (ATP) activity
SAUSA300_0903	SAUSA300_RS04860	1.38705	8.41066	5.4926	5.45666e-06	0.000623957	4.01678	yjbH	protease adaptor protein
SAUSA300_1165	SAUSA300_RS06305	1.33238	7.61543	6.0351	1.17131e-06	0.000256713	5.48457	ribF	FMN adenylyltransferase activity
SAUSA300_1071	SAUSA300_RS05810	1.32945	7.36053	7.83879	8.33195e-09	1.67591e-05	10.1658	bshC	bacillithiol biosynthetic process
SAUSA300_0874	SAUSA300_RS04715	1.29063	7.16397	6.22447	6.87164e-07	0.000200805	5.99149		Cof-type HAD-IIB family hydrolase
SAUSA300_0925	SAUSA300_RS04970	1.29043	7.31535	5.89717	1.72981e-06	0.000324956	5.11277		bifunctional UDP-sugar hydrolase/5'-nucleotidase
SAUSA300_2136	SAUSA300_RS11760	1.28179	6.14806	3.48771	0.00152491	0.0270981	-1.25905		Fe(3+) dicitrate ABC transporter substrate-binding protein
SAUSA300_1916	SAUSA300_RS10490	1.25034	8.88022	5.43763	6.38134e-06	0.000655049	3.8671		aminotransferase classI/II-fold pyridoxalphosphate-dependent enzyme
SAUSA300_0905	SAUSA300_RS04870	1.22759	5.88136	3.99187	0.000380474	0.0115532	0.0638794		CYTH domain-containing protein
SAUSA300_0732	SAUSA300_RS03940	1.1914	6.2282	5.43447	6.43891e-06	0.000655049	3.87652		YigZ family protein
SAUSA300_0622	SAUSA300_RS03335	1.16114	5.19743	3.90148	0.000488214	0.0130864	-0.145241		M50 family metallopeptidase
SAUSA300_1725	SAUSA300_RS09425	1.14873	8.75437	5.98446	1.35139e-06	0.000273397	5.34726		transaldolase
SAUSA300_1651	SAUSA300_RS09010	1.10062	6.89655	5.51684	5.09299e-06	0.000623957	4.09152		CBS domain-containing protein
SAUSA300_0857	SAUSA300_RS04625	1.09179	8.2361	6.1466	8.554e-07	0.000208652	5.78358		protein peptidyl-prolylisomerization
SAUSA300_1101	SAUSA300_RS05965	1.0619	8.53603	4.89853	2.9646e-05	0.00216581	2.4027		NFACT family protein
SAUSA300_1604	SAUSA300_RS08735	1.05859	6.16957	6.25313	6.34007e-07	0.000200805	6.05886	mreD	cell divison
SAUSA300_2125	SAUSA300_RS11705	1.05428	9.10719	5.52363	4.99541e-06	0.000623957	4.10029		Mrp/NBP35 family ATP-binding protein
SAUSA300_1543	SAUSA300_RS08410	1.0521	4.29953	4.85475	3.35782e-05	0.00238677	2.33881	hemW	coproporphyrinogen dehydrogenase activity
SAUSA300_0575	SAUSA300_RS03075	1.04336	3.26713	4.31145	0.000156118	0.00622108	0.931189		DUF1450 domain-containing protein
SAUSA300_0024	SAUSA300_RS00125	1.03125	4.90773	4.45636	0.000103844	0.00482599	1.29242		MBL foldmetallo-hydrolase
SAUSA300_0733	SAUSA300_RS03945	1.02358	7.30919	5.60975	3.91002e-06	0.000604903	4.33995	fakB1	fatty acid kinase binding subunit FakB1
SAUSA300_1869	SAUSA300_RS10205	1.0185	6.36413	6.38442	4.38825e-07	0.000192352	6.40814	map	typeI methionylaminopeptidase
SAUSA300_2491	SAUSA300_RS13840	1.01822	10.6158	4.1885	0.000220268	0.00772406	0.519672	pruA	1-pyrroline-5-carboxylate dehydrogenase activity
SAUSA300_0688	SAUSA300_RS03695	1.01521	8.34015	7.01566	7.64124e-08	5.02412e-05	8.08202		aldo/ketoreductase
SAUSA300_2055	SAUSA300_RS11315	1.01228	9.43238	5.65021	3.48519e-06	0.000584606	4.4437	murA	UDP-N-acetylglucosamine1-carboxyvinyltransferase activity
SAUSA300_0722	SAUSA300_RS03890	1.01098	7.44391	6.78035	1.45958e-07	7.67737e-05	7.46049	murB	UDP-N-acetylmuramate dehydrogenase
SAUSA300_2312	SAUSA300_RS12775	1.00461	9.33548	4.79706	3.95635e-05	0.00273821	2.1307	mqo	malate dehydrogenase(quinone) activity
SAUSA300_1109	SAUSA300_RS06005	1.00153	6.23619	4.49563	9.29491e-05	0.00477853	1.36037	fmt	methionyl-tRNA aminoacylation
SAUSA300_2447	SAUSA300_RS13570	-1.00789	4.7603	-5.01545	2.12519e-05	0.0016439	2.7574		DUF2188 domain-containing protein
SAUSA300_1244	SAUSA300_RS06755	-1.00959	6.52605	-3.66213	0.000938263	0.0197411	-0.830367	mscL	large conductance mechanosensitive channel protein
SAUSA300_0952	SAUSA300_RS05115	-1.04818	4.82701	-4.4831	9.62975e-05	0.00477853	1.34886		aminotransferase classI/II-fold pyridoxa lphosphate-dependent enzyme
SAUSA300_2288	SAUSA300_RS12645	-1.07745	4.04697	-3.64149	0.000992117	0.0205454	-0.733137		ABC transporter ATP-binding protein
SAUSA300_1625	SAUSA300_RS08865	-1.10285	7.87564	-3.79218	0.000662596	0.0156993	-0.52306	rplT	large ribosomal subunit
SAUSA300_0914	SAUSA300_RS04915	-1.13368	5.52306	-3.47052	0.00158191	0.0279224	-1.27963		amino acid:sodium symporter activity
SAUSA300_1589	SAUSA300_RS08660	-1.13875	5.74726	-5.53037	4.90049e-06	0.000623957	4.13291	dtd	aminoacyl-tRNAhydrolase activity
SAUSA300_2215	SAUSA300_RS12225	-1.15678	4.10273	-4.77277	4.23901e-05	0.00280214	2.12366		VOC family protein
SAUSA300_2361	SAUSA300_RS13040	-1.17485	5.73179	-3.50826	0.00143079	0.0260645	-1.18336		putative metal homeostasis protein
SAUSA300_1588	SAUSA300_RS08655	-1.1796	5.84014	-5.01612	2.1211e-05	0.0016439	2.75658		N-acetylmuramoyl-L-alanineamidase
SAUSA300_0902	SAUSA300_RS04855	-1.18868	6.8723	-5.50041	5.33678e-06	0.000623957	4.05025	pepF	metalloendopeptidase activity
SAUSA300_0360	SAUSA300_RS01910	-1.19863	3.93526	-5.15154	1.44204e-05	0.00126419	3.11985		PLP-dependent transferase
SAUSA300_2472	SAUSA300_RS13720	-1.20163	4.00562	-3.51202	0.00140498	0.0258398	-1.02476		DMT family transporter
SAUSA300_0824	SAUSA300_RS04445	-1.2694	5.40752	-3.58004	0.0011708	0.022829	-0.927752		HlyC/CorC family transporter
SAUSA300_1361	SAUSA300_RS07420	-1.32304	4.55087	-3.28146	0.00258468	0.0402232	-1.55037		heptaprenyl diphosphate synthase component1
SAUSA300_2614	SAUSA300_RS14530	-1.35435	4.38626	-3.75265	0.000733792	0.0167815	-0.471094		polysaccharide deacetylase family protein
SAUSA300_1357	SAUSA300_RS07395	-1.36873	3.75293	-4.66738	5.71705e-05	0.00351537	1.82901	aroC	chorismate synthase activity
SAUSA300_2216	SAUSA300_RS12230	-1.42002	0.988586	-4.02557	0.000346585	0.0109821	0.215294		MarR family transcriptional regulator
SAUSA300_0428	SAUSA300_RS15095	-1.55215	4.10194	-3.9261	0.000456207	0.0126638	-0.0303578		hypothetical protein
SAUSA300_2615	SAUSA300_RS14535	-1.83724	1.27064	-4.561	7.72699e-05	0.00432383	1.47561		GNAT family protein
SAUSA300_0406	SAUSA300_RS02180	-1.98838	2.62436	-3.57034	0.00120173	0.0229026	-0.905275		restriction endonuclease subunit S
SAUSA300_0929	SAUSA300_RS04990	-2.18348	9.22105	-7.68732	1.27446e-08	1.67591e-05	9.77387		IDEAL domain-containing protein
SAUSA300_0080	SAUSA300_RS00410	-2.34103	0.870433	-3.5979	0.00111589	0.0222333	-0.974798		hypothetical protein
SAUSA300_1415	SAUSA300_RS07720	-2.39861	-3.52778	-3.36653	0.00206743	0.0346328	-1.80253		hypothetical protein

## Sheet: ppGpp codY-Tn vs codY-Tn itacon
Old GeneID	new gene ID	logFC	AveExpr	t	P.Value	adj.P.Val	B	gene name	function
SAUSA300_1590	SAUSA300_RS08665	-1.01283	7.84625	-6.04007	1.15502e-06	0.00275879	5.24555	rel	bifunctional (p)ppGpp synthetase
SAUSA300_0929	SAUSA300_RS04990	-1.6497	9.22105	-5.8335	2.09794e-06	0.00275879	4.71894		IDEAL domain-containing protein
